# Supplementary material for: Supramolecular Self-Assembly Strategy towards Fabricating Mesoporous Nitrogen-Rich Carbon for Efficient Electro-Fenton Degradation of Persistent Organic Pollutants
Source: Nanomaterials (Basel). 2022 Aug 17;12(16):2821. doi: 10.3390/nano12162821 (PMC9413581; doi:10.3390/nano12162821)
Supplement: Supplementary file 1 [file nanomaterials-12-02821-s001.zip]

Archive with 1 entries (1 files):
- nanomaterials-1870082-supplementary.pdf
